# Supplementary material for: Analyzing negative feedback using a synthetic gene network expressed in the Drosophila melanogaster embryo
Source: BMC Syst Biol. 2016 Aug 31;10(1):85. doi: 10.1186/s12918-016-0330-z (PMC5006508; doi:10.1186/s12918-016-0330-z)
Supplement: Additional file 2: — lacZ expression data. Experimental data of normalized lacZ expression with different levels of Gal4 and Gal80. (XLS 102 kb) [file 12918_2016_330_MOESM2_ESM.xls]

## Sheet: Fig.1G
Figure 1 - Source Data 1: Difference between the normalized intensity of lacZ without gal80 versus with either UASx5:gal80 or UASx3:gal80
at each given position along the anterior-posterior axis in the attenuation system
Position	UASx5:gal80	UASx3:gal80
0.004	0.445253	0.813799
0.008	0.431938	0.990088
0.012	0.449848	0.954684
0.016	0.497616	0.91329
0.02	0.495321	0.927299
0.024	0.473433	0.912022
0.028	0.586561	0.970751
0.032	0.60014	0.819234
0.036	0.675627	0.696596
0.04	0.884439	0.775418
0.044	0.986238	0.918898
0.048	0.882568	0.85607
0.052	0.826529	0.984028
0.056	0.91858	0.878264
0.06	0.966825	0.852758
0.064	0.864966	0.75876
0.068	0.875252	0.534106
0.072	0.856916	0.350877
0.076	0.668316	0.252347
0.08	0.586083	0.244222
0.084	0.540367	0.28674
0.088	0.5106	0.430855
0.092	0.517254	0.545671
0.096	0.530339	0.643249
0.1	0.579862	0.709129
0.104	0.60051	0.666117
0.108	0.544342	0.655493
0.112	0.624854	0.651158
0.116	0.764101	0.575316
0.12	0.803475	0.437657
0.124	0.799325	0.405572
0.128	0.808844	0.351683
0.132	0.757259	0.302181
0.136	0.732663	0.263366
0.14	0.78304	0.261333
0.144	0.831559	0.279494
0.148	0.797641	0.294404
0.152	0.763439	0.300751
0.156	0.827303	0.2829
0.16	0.886953	0.271581
0.164	0.838048	0.277198
0.168	0.902678	0.222462
0.172	0.994422	0.175601
0.176	0.91743	0.185382
0.18	0.857206	0.182036
0.184	0.739479	0.187451
0.188	0.583924	0.209838
0.192	0.437058	0.230677
0.196	0.326767	0.256393
0.2	0.272389	0.287276
0.204	0.199181	0.34816
0.208	0.136813	0.391457
0.212	0.0855476	0.443003
0.216	0.0497093	0.513623
0.22	0.0371532	0.577584
0.224	0.0253987	0.700805
0.228	0.0170082	0.820718
0.232	0.0111997	0.916853
0.236	0.00753313	0.970904
0.24	0.00584269	0.911675
0.244	0.00299252	0.773138
0.248	0.00192432	0.692428
0.252	0.00192117	0.658814
0.256	0.00125464	0.616065
0.26	0.000777649	0.601609
0.264	0.000493422	0.606603
0.268	0.000311087	0.630972
0.272	0.000295596	0.648724
0.276	0.000290457	0.749199
0.28	0.000270813	0.769259
0.284	0.0003416	0.854214
0.288	0.000248633	0.834385
0.292	0.000186061	0.799735
0.296	0.000203379	0.784427
0.3	0.000230692	0.769667
0.304	0.000361308	0.801686
0.308	0.000289128	0.783111
0.312	0.000266699	0.719965
0.316	0.00041053	0.760904
0.32	0.000390673	0.724503
0.324	0.000454768	0.778662
0.328	0.000750657	0.882095
0.332	0.000982119	0.915933
0.336	0.00137854	0.941854
0.34	0.00173213	0.915121
0.344	0.00242794	0.941488
0.348	0.00262359	0.906627
0.352	0.00234933	0.892147
0.356	0.00279686	0.873487
0.36	0.00524417	0.836532
0.364	0.00803826	0.835893
0.368	0.0117224	0.901581
0.372	0.0152908	0.927663
0.376	0.0160857	0.997145
0.38	0.0221437	0.939203
0.384	0.0388365	0.786864
0.388	0.0687852	0.665594
0.392	0.100684	0.522668
0.396	0.108539	0.465664
0.4	0.107561	0.441258
0.404	0.101504	0.467777
0.408	0.0873112	0.451498
0.412	0.0646754	0.563681
0.416	0.0561379	0.674318
0.42	0.0483363	0.788777
0.424	0.0431295	0.978558
0.428	0.0390858	0.858087
0.432	0.0314391	0.742074
0.436	0.0284021	0.652311
0.44	0.025055	0.617362
0.444	0.0280613	0.660292
0.448	0.0443458	0.807785
0.452	0.0513081	0.880472
0.456	0.066953	0.974696
0.46	0.0718692	0.838223
0.464	0.0780852	0.792805
0.468	0.0963694	0.741513
0.472	0.126409	0.670483
0.476	0.153527	0.632438
0.48	0.154282	0.623594
0.484	0.153092	0.669053
0.488	0.159123	0.672473
0.492	0.139347	0.748398
0.496	0.14007	0.828259
0.5	0.168238	0.78411
0.504	0.205369	0.717372
0.508	0.23668	0.653472
0.512	0.258521	0.594171
0.516	0.289565	0.550788
0.52	0.284397	0.54991
0.524	0.295551	0.533123
0.528	0.34239	0.527007
0.532	0.412732	0.506279
0.536	0.398647	0.552985
0.54	0.387543	0.562415
0.544	0.35579	0.647722
0.548	0.339287	0.706022
0.552	0.321295	0.764202
0.556	0.310427	0.849538
0.56	0.304652	0.940853
0.564	0.268908	0.977404
0.568	0.198959	0.931017
0.572	0.191992	0.918202
0.576	0.221299	0.901717
0.58	0.218025	0.878197
0.584	0.234286	0.832545
0.588	0.304512	0.83895
0.592	0.421825	0.928933
0.596	0.503674	0.974947
0.6	0.565213	0.914381
0.604	0.628505	0.818245
0.608	0.657877	0.819698
0.612	0.625875	0.851098
0.616	0.593966	0.900573
0.62	0.553519	0.955243
0.624	0.527394	0.97895
0.628	0.516756	0.992949
0.632	0.561017	0.980613
0.636	0.668294	0.911539
0.64	0.830714	0.812194
0.644	0.93018	0.74246
0.648	0.958998	0.754719
0.652	0.981771	0.682246
0.656	0.969142	0.665057
0.66	0.980219	0.687315
0.664	0.960798	0.731198
0.668	0.808288	0.796683
0.672	0.696937	0.910942
0.676	0.557952	0.939975
0.68	0.485462	0.902756
0.684	0.510025	0.829335
0.688	0.529027	0.782594
0.692	0.603049	0.725574
0.696	0.594448	0.704707
0.7	0.61597	0.718269
0.704	0.699952	0.786263
0.708	0.813288	0.71432
0.712	0.84359	0.833375
0.716	0.865373	0.984816
0.72	0.806209	0.795782
0.724	0.78575	0.599115
0.728	0.709441	0.470945
0.732	0.676814	0.477018
0.736	0.613975	0.494899
0.74	0.635636	0.596659
0.744	0.612275	0.562804
0.748	0.672084	0.571485
0.752	0.792802	0.599223
0.756	0.786041	0.585647
0.76	0.656051	0.592054
0.764	0.502951	0.57707
0.768	0.372939	0.49409
0.772	0.310648	0.404128
0.776	0.221364	0.316556
0.78	0.133803	0.21842
0.784	0.0620669	0.13419
0.788	0.0216827	0.0997618
0.792	0.012513	0.0796145
0.796	0.013138	0.0620218
0.8	0.0131254	0.04998
0.804	0.018369	0.0476536
0.808	0.0244478	0.0552557
0.812	0.0272327	0.0630675
0.816	0.036722	0.0829001
0.82	0.0524015	0.111223
0.824	0.0696455	0.11608
0.828	0.0690723	0.118669
0.832	0.0402152	0.10558
0.836	0.0329258	0.111235
0.84	0.0273111	0.113254
0.844	0.0260862	0.144479
0.848	0.0286287	0.154119
0.852	0.0298873	0.176581
0.856	0.0299415	0.181626
0.86	0.0383949	0.185248
0.864	0.0606596	0.181585
0.868	0.128667	0.223003
0.872	0.238953	0.251337
0.876	0.399988	0.325266
0.88	0.64671	0.430537
0.884	0.703275	0.493256
0.888	0.748022	0.470756
0.892	0.827107	0.512378
0.896	0.882554	0.580024
0.9	0.916665	0.675876
0.904	0.879998	0.72091
0.908	0.776843	0.692013
0.912	0.679069	0.604332
0.916	0.599638	0.529676
0.92	0.705475	0.533071
0.924	0.812394	0.559835
0.928	0.879845	0.543812
0.932	0.89068	0.520678
0.936	0.939536	0.552446
0.94	0.938899	0.626644
0.944	0.683691	0.792993
0.948	0.439533	0.938916
0.952	0.376076	0.771374
0.956	0.335773	0.664535
0.96	0.287909	0.489708
0.964	0.262988	0.383425
0.968	0.215698	0.342102
0.972	0.20745	0.337972
0.976	0.215693	0.375167
0.98	0.240768	0.391831
0.984	0.321505	0.45301
0.988	0.295142	0.437486
0.992	0.259548	0.459588
0.996	0.280374	0.665826
1	0.291447	0.762011

## Sheet: Fig.1H
Figure 1 - Source Data 2: AP coordinate where the normalized intensity of lacZ normalized intensity is 0.27 in the attenuation system
	No gal80	UASx5:gal80	UASx3:gal80
	0.216946	0.253773	0.353246
	0.363988	0.247843	0.234887
	0.21554	0.272434	0.372208
	0.2431	0.234665	0.267347
	0.241994	0.33913	0.249769
	0.200652	0.278283	0.272733
	0.22224	0.213167	0.236122
	0.250854	0.235235	0.343197
	0.257553	0.204745	0.236367
	0.191682	0.282989	0.218715
	0.240463	0.286496	0.23048
	0.249327	0.221255	0.273253
	0.376043	0.234426	0.278521
	0.253792	0.280911	0.28661
	0.229094	0.239023	0.241091
	0.211466	0.380467	0.312444
	0.332467	0.212832	0.325755
	0.259833	0.201182	0.328822
	0.527028	0.314893	0.286558
	0.320123	0.313155	0.253907
	0.267009	0.288912	0.340455
	0.287423	0.313461	0.237491
	0.281954	0.186376	0.254846
	0.282231	0.326526	0.266639
	0.339805	0.263849	0.262425
	0.289204	0.230134	0.434784
	0.404713	0.260334	0.380708
	0.303589	0.193187	0.339267
	0.275714	0.259024	0.317114
	0.370014	0.256117	0.294087
	0.399052	0.294806	0.366476
	0.351021	0.252786	0.343749
	0.328379	0.323012	0.216506
	0.27638	0.213114	0.378536
	0.30966	0.207115	0.310034
		0.247507	0.244115
		0.285522
		0.222872
		0.289096
		0.300728
		0.221033
		0.346531
		0.238658
		0.280399
		0.32276
		0.210249
		0.220157
		0.226637
		0.263074
		0.331994
		0.232683
Mean	0.290581	0.261874	0.294146
St. Dev.	0.0704877	0.0452407	0.0547614

## Sheet: Fig.2B
Figure 2 - Source Data 1: AP coordinate where the normalized intensity of lacZ normalized intensity is 0.27 in the shuttling system
	No gal80	two copies of UASx3:gal80	one copy of UASx5:gal80	two copies of UASx5:gal80
	0.393779	0.265395	0.276924	0.34645
	0.302293	0.246054	0.30648	0.481249
	0.212653	0.293344	0.283189	0.240458
	0.255894	0.194773	0.242291	0.423248
	0.198084	0.174005	0.250123	0.30009
	0.254763	0.280419	0.260345	0.383338
	0.245355	0.291212	0.236895	0.292283
	0.222902	0.293131	0.230705	0.499635
	0.264684	0.153005	0.372685	0.303607
	0.298699	0.351079	0.228229	0.413757
	0.271011	0.327951	0.170412	0.309065
	0.3116	0.198662	0.285037	0.266609
	0.293972	0.252528	0.30494	0.432731
	0.313164		0.265012	0.31011
	0.309879		0.259906	0.31011
	0.207426		0.234454	0.332493
	0.259129		0.246021	0.356468
	0.235626		0.29683	0.290335
	0.26377		0.234496	0.313933
	0.273918		0.255734	0.243184
	0.212581		0.418434	0.320227
	0.214144		0.274928	0.260064
	0.276793			0.290135
	0.195118			0.250489
	0.238182			0.339231
	0.30904			0.459431
	0.309952			0.244106
				0.214662
				0.215642
				0.258954
				0.37751
				0.319924
				0.245021
				0.34434
				0.263183
				0.292193
Mean	0.264608	0.255504	0.26973	0.320674
St. Dev.	0.0461521	0.0601318	0.0513193	0.0733829

## Sheet: Fig.2C
Figure 2- Source Data 2: Difference between the normalized intensity of lacZ without gal80 versus with either UASx5:gal80 or UASx3:gal80
at each given position along the anterior-posterior axis in the attenuation system
Position	two copies of UASx3:gal80	one copy of UASx5:gal80	two copies of UASx5:gal80
0.004	0.262407	0.65056	0.239957
0.008	0.1864	0.593199	0.278004
0.012	0.167708	0.597172	0.393674
0.016	0.151892	0.574244	0.543628
0.02	0.196464	0.690458	0.763899
0.024	0.372896	0.743461	0.968291
0.028	0.515129	0.77165	0.897545
0.032	0.456784	0.777502	0.950229
0.036	0.635613	0.888613	0.801506
0.04	0.886605	0.938877	0.54838
0.044	0.57498	0.715052	0.461818
0.048	0.517628	0.639348	0.477392
0.052	0.475224	0.5057	0.59445
0.056	0.303798	0.410784	0.583343
0.06	0.259516	0.346108	0.654219
0.064	0.211367	0.26921	0.645688
0.068	0.183323	0.237325	0.601724
0.072	0.218301	0.270382	0.733877
0.076	0.375748	0.341902	0.940118
0.08	0.535863	0.469023	0.863317
0.084	0.625483	0.55405	0.679892
0.088	0.630043	0.599777	0.628593
0.092	0.760121	0.774596	0.472605
0.096	0.795865	0.849834	0.415496
0.1	0.809048	0.99713	0.279878
0.104	0.766475	0.875867	0.197146
0.108	0.762719	0.788971	0.187489
0.112	0.665898	0.696833	0.174181
0.116	0.550046	0.573776	0.154492
0.12	0.477243	0.500017	0.16958
0.124	0.438844	0.389854	0.125102
0.128	0.378831	0.372814	0.104234
0.132	0.384607	0.353798	0.0929875
0.136	0.428938	0.286675	0.0634214
0.14	0.402355	0.318352	0.0566405
0.144	0.383408	0.360848	0.0443786
0.148	0.491673	0.3204	0.0217727
0.152	0.650278	0.35676	0.0136407
0.156	0.712889	0.389487	0.00892648
0.16	0.83266	0.423549	0.00809275
0.164	0.982877	0.40403	0.00527134
0.168	0.83413	0.400314	0.00333314
0.172	0.712792	0.458641	0.0023247
0.176	0.574683	0.38487	0.00115022
0.18	0.488027	0.3632	0.000830549
0.184	0.471091	0.411964	0.000748109
0.188	0.507954	0.492093	0.000893143
0.192	0.465073	0.542756	0.000616236
0.196	0.499563	0.528914	0.000433423
0.2	0.520783	0.583732	0.000474079
0.204	0.566793	0.618953	0.00048344
0.208	0.64777	0.72317	0.000685748
0.212	0.677645	0.782649	0.00101307
0.216	0.68395	0.753268	0.000623948
0.22	0.812436	0.849908	0.000682735
0.224	0.897048	0.808737	0.000396099
0.228	0.893346	0.838708	0.000322061
0.232	0.754437	0.889443	0.00027688
0.236	0.611025	0.912454	0.000211063
0.24	0.45469	0.985866	0.000137352
0.244	0.384191	0.986236	8.58484e-05
0.248	0.311163	0.884045	7.72266e-05
0.252	0.279621	0.76289	6.8084e-05
0.256	0.331136	0.854655	4.22914e-05
0.26	0.430796	0.946892	3.42049e-05
0.264	0.593379	0.940295	1.56169e-05
0.268	0.760337	0.896028	1.05668e-05
0.272	0.89241	0.936792	8.90056e-06
0.276	0.938326	0.927961	8.92798e-06
0.28	0.792052	0.891297	1.01416e-05
0.284	0.732406	0.919632	2.11992e-05
0.288	0.742659	0.902211	4.46673e-05
0.292	0.790253	0.959693	6.18839e-05
0.296	0.854666	0.967732	9.05466e-05
0.3	0.956639	0.915518	0.000174851
0.304	0.98898	0.884158	0.000269775
0.308	0.947198	0.851316	0.00034087
0.312	0.918114	0.881241	0.000204042
0.316	0.944266	0.858583	0.000130645
0.32	0.921773	0.903043	7.2056e-05
0.324	0.832666	0.878645	6.94679e-05
0.328	0.743079	0.862564	8.55017e-05
0.332	0.726531	0.874486	7.37964e-05
0.336	0.720665	0.868102	8.20612e-05
0.34	0.70946	0.96332	7.31866e-05
0.344	0.719329	0.921051	4.88732e-05
0.348	0.817093	0.911974	6.44644e-05
0.352	0.950941	0.791242	4.89788e-05
0.356	0.934203	0.619894	2.55387e-05
0.36	0.810126	0.485058	1.69396e-05
0.364	0.672672	0.41473	1.34853e-05
0.368	0.670354	0.322525	1.38523e-05
0.372	0.693945	0.307035	1.03813e-05
0.376	0.706873	0.31286	1.48651e-05
0.38	0.704742	0.319141	4.12729e-05
0.384	0.781789	0.362895	8.62874e-05
0.388	0.768059	0.479177	0.000255939
0.392	0.702998	0.601765	0.00057856
0.396	0.681013	0.799647	0.000866233
0.4	0.682839	0.910209	0.00116359
0.404	0.64024	0.909862	0.00184849
0.408	0.71632	0.930378	0.00170864
0.412	0.744994	0.895193	0.00188075
0.416	0.780597	0.871985	0.0013538
0.42	0.778525	0.957326	0.00144002
0.424	0.818823	0.91222	0.0011967
0.428	0.88724	0.802796	0.00127408
0.432	0.903259	0.605412	0.00142848
0.436	0.799308	0.591236	0.00165761
0.44	0.692332	0.499609	0.00168831
0.444	0.544831	0.502956	0.00189171
0.448	0.500941	0.451245	0.00145575
0.452	0.377025	0.443998	0.00290661
0.456	0.32642	0.436438	0.00386348
0.46	0.248604	0.494039	0.00492708
0.464	0.217394	0.552677	0.00700851
0.468	0.244253	0.561859	0.00656202
0.472	0.376985	0.382871	0.00403228
0.476	0.528801	0.31596	0.0029385
0.48	0.69005	0.268813	0.00270563
0.484	0.808959	0.237535	0.00209259
0.488	0.891085	0.273904	0.00184569
0.492	0.885243	0.300727	0.00139055
0.496	0.931251	0.295853	0.00142467
0.5	0.916855	0.282916	0.00133027
0.504	0.769365	0.299514	0.00190563
0.508	0.602106	0.419249	0.0049962
0.512	0.456145	0.49971	0.0128413
0.516	0.258615	0.634224	0.0320177
0.52	0.187567	0.702009	0.0729541
0.524	0.219707	0.585159	0.0726969
0.528	0.219854	0.507991	0.0750661
0.532	0.193403	0.541046	0.0755252
0.536	0.203465	0.689325	0.0802139
0.54	0.258852	0.745566	0.09404
0.544	0.309572	0.76478	0.102418
0.548	0.37259	0.670547	0.0803445
0.552	0.434789	0.690997	0.0736171
0.556	0.399767	0.731213	0.0671013
0.56	0.249418	0.845182	0.0815524
0.564	0.241695	0.991624	0.11089
0.568	0.279048	0.91233	0.151952
0.572	0.336155	0.884329	0.134053
0.576	0.357158	0.922836	0.120017
0.58	0.389668	0.868706	0.0880955
0.584	0.42122	0.927084	0.100392
0.588	0.430341	0.909853	0.117545
0.592	0.49279	0.998745	0.165524
0.596	0.69565	0.819925	0.166599
0.6	0.691311	0.804871	0.194421
0.604	0.674293	0.763767	0.191851
0.608	0.709671	0.785158	0.193067
0.612	0.745819	0.750428	0.199897
0.616	0.776217	0.779896	0.227269
0.62	0.889085	0.744626	0.20475
0.624	0.884302	0.636639	0.13097
0.628	0.714967	0.436329	0.0755674
0.632	0.784738	0.663193	0.0889478
0.636	0.743835	0.659446	0.089111
0.64	0.792085	0.629895	0.0951302
0.644	0.792738	0.617782	0.11297
0.648	0.804347	0.61504	0.135592
0.652	0.801087	0.569585	0.161539
0.656	0.942289	0.658879	0.202818
0.66	0.98971	0.686183	0.18302
0.664	0.890738	0.734383	0.210131
0.668	0.989283	0.521597	0.159857
0.672	0.954315	0.495119	0.138792
0.676	0.838441	0.421599	0.117946
0.68	0.910819	0.474437	0.119598
0.684	0.864481	0.462775	0.123255
0.688	0.92843	0.492841	0.12976
0.692	0.949149	0.461328	0.173633
0.696	0.995053	0.420467	0.26758
0.7	0.956947	0.44969	0.332517
0.704	0.818237	0.6035	0.49712
0.708	0.728224	0.55375	0.569796
0.712	0.67795	0.490771	0.585705
0.716	0.660143	0.484056	0.702037
0.72	0.512951	0.606134	0.857206
0.724	0.464911	0.604535	0.854225
0.728	0.385917	0.642332	0.898634
0.732	0.264113	0.906361	0.854342
0.736	0.20786	0.89032	0.661071
0.74	0.173245	0.733245	0.535065
0.744	0.20196	0.722546	0.544109
0.748	0.217189	0.704573	0.55651
0.752	0.233313	0.742067	0.645098
0.756	0.276301	0.804905	0.818858
0.76	0.242261	0.711853	0.819718
0.764	0.302866	0.82964	0.996497
0.768	0.359043	0.888902	0.838669
0.772	0.332136	0.886398	0.828431
0.776	0.338841	0.913815	0.851601
0.78	0.309213	0.780157	0.976471
0.784	0.292171	0.682842	0.946413
0.788	0.233687	0.442785	0.807178
0.792	0.217056	0.322909	0.731142
0.796	0.209318	0.265809	0.657602
0.8	0.167342	0.171761	0.485029
0.804	0.179661	0.162082	0.408859
0.808	0.236258	0.173345	0.347401
0.812	0.304799	0.196104	0.328203
0.816	0.353252	0.188805	0.407232
0.82	0.379161	0.204991	0.368003
0.824	0.386326	0.289118	0.347752
0.828	0.314319	0.283129	0.225652
0.832	0.319438	0.317096	0.144693
0.836	0.318846	0.301381	0.144443
0.84	0.291569	0.301526	0.166125
0.844	0.253023	0.368108	0.196521
0.848	0.219786	0.36807	0.2234
0.852	0.243462	0.413634	0.233604
0.856	0.325813	0.385177	0.266078
0.86	0.412957	0.404578	0.341706
0.864	0.484307	0.433051	0.463994
0.868	0.441309	0.479668	0.674913
0.872	0.470968	0.636709	0.934036
0.876	0.553008	0.623102	0.965466
0.88	0.62573	0.535172	0.80418
0.884	0.636362	0.516651	0.742968
0.888	0.548401	0.474473	0.77286
0.892	0.476553	0.489089	0.792169
0.896	0.438609	0.521605	0.744972
0.9	0.463097	0.474045	0.781771
0.904	0.587236	0.481685	0.761702
0.908	0.705977	0.462176	0.773851
0.912	0.776523	0.520172	0.686629
0.916	0.768731	0.589427	0.763665
0.92	0.917306	0.6325	0.725724
0.924	0.889771	0.704713	0.662138
0.928	0.729267	0.670207	0.640013
0.932	0.562918	0.721422	0.590439
0.936	0.42444	0.975149	0.406009
0.94	0.444222	0.97321	0.414736
0.944	0.453472	0.992638	0.449694
0.948	0.405954	0.982898	0.505327
0.952	0.353859	0.960776	0.480803
0.956	0.408352	0.938638	0.548173
0.96	0.459031	0.967704	0.50512
0.964	0.500396	0.99683	0.425092
0.968	0.507285	0.969254	0.401496
0.972	0.498929	0.986506	0.330596
0.976	0.416714	0.880458	0.212326
0.98	0.358337	0.65235	0.145462
0.984	0.319484	0.429971	0.0978987
0.988	0.335288	0.292466	0.0904988
0.992	0.298022	0.147677	0.0522081
0.996	0.278427	0.118261	0.054993
1	0.246023	0.0916305	0.0606222
